# Supplementary material for: Prolyl Carboxypeptidase Activity Is Present in Human Adipose Tissue and Is Elevated in Serum of Obese Men with Type 2 Diabetes
Source: Int J Mol Sci. 2022 Nov 4;23(21):13529. doi: 10.3390/ijms232113529 (PMC9655216; doi:10.3390/ijms232113529)
Supplement: Supplementary file 1 [file ijms-23-13529-s001.zip]

Archive with 1 entries (1 files):
- ijms-1991251-supplementary.pdf
